# Supplementary material for: Investigation of Metabolism of Exogenous Glucose at the Early Stage and Onset of Diabetes Mellitus in Otsuka Long-Evans Tokushima Fatty Rats Using [1, 2, 3-13C]Glucose Breath Tests
Source: PLoS One. 2016 Aug 2;11(8):e0160177. doi: 10.1371/journal.pone.0160177 (PMC4970713; doi:10.1371/journal.pone.0160177)
Supplement: S1 Dataset — (CSV) [file pone.0160177.s002.csv]

Rat	Glucose	Weeks	0_min	10_min	20_min	30_min	40_min	50_min	60_min	70_min	80_min	90_min	100_min	110_min	120_min	130_min	140_min	150_min	160_min	170_min	180_min
OLETF	[1-13C]glucose	5	0	24.8	68.3	92.9	114.4	130.7	140.2	144.1	145.1	144.6	141.1	136.5	134.6	128	126.5	126.1	112	104.6	95.7
OLETF	[1-13C]glucose	5	0	18.6	47	78.5	113.3	131.1	143.1	149.9	153.9	150.5	145	143.5	139.2	134.9	132.5	122.8	111.7	100.6	92
OLETF	[1-13C]glucose	5	0	15.4	48	81.1	111.5	133	148.8	157	160.6	158.2	154.3	150.7	138.1	129.8	121.4	112.7	97.4	90.4	84.1
OLETF	[1-13C]glucose	5	0	27.5	58.6	88.7	113.8	135	155.2	173.7	172.3	162.2	149.4	143	135.2	126.8	118.5	108.1	98.8	92.6	81.7
LETO	[1-13C]glucose	5	0	61.7	158.2	203.1	208.2		201.8	180.6	162.6	140.2	120.3	104.2	94.8	84.9	77.6	67.8	56.1	50.9	46.5
LETO	[1-13C]glucose	5	0	36.1	82.8	115.7	152.9	173.3	176	164.6							118.6	107.4	96.4	84.5	77.2
LETO	[1-13C]glucose	5	0	19.8	59.6	106.4	142.1	162.4	165.4	168.7	162.6	160.3	154.5	148.5	137.6	126.1	115.1	100.6	93.7	85.9	79.6
LETO	[1-13C]glucose	5	0	29.9	75.9	115.4	143.6	167.1	181.8	186.1	186	184.1	176.3	169.7	157.9	137.2	112.5	94.7	83.3	76	72.9
OLETF	[2-13C]glucose	6	0		73.9	106.4	126.6	139.8	146.9	149.5	147.5	141	134.1	127.5	118.2	110.4	102.2	95.2	88.4	81.9	75.4
OLETF	[2-13C]glucose	6	0	14.4	49.3	81.6	105.5	121.2	131.1	135.8	137.1	135.2	131.5	125	118.1	110.9	104.4	97.5	90.6	83.9	77.2
OLETF	[2-13C]glucose	6	0	24.2	94.9	121.1	134.1	142.5	147	147.2	143.8	137.3	132.5	124.3	116.1	108.9	102	92.4	85	78.6	72.7
OLETF	[2-13C]glucose	6	0	13.9	41.1	72.7	104.6	119.3	129.9	137.1	140	140.6	139.1	136.9	130.9	124.2	117.4	110.1	102.8	96.1	89.9
LETO	[2-13C]glucose	6	0	20.2	62.4	108.9	138.1	160.9	175.8	182.1	182	174.5	166.1	157.6	147.7	137.7	125.9	113.5	102.2	95	88
LETO	[2-13C]glucose	6	0	29.5	67.3	97.3	126.4	146.4	160.3	165.8	163.6	129.5	129.2	127.4	123.2	118.9	112.6	106	99.7	93.1	85.3
LETO	[2-13C]glucose	6	0	20	67.6	112.5	146.5	159.9	165.9	169	167	159.4	148.9	146	138.4	131.9	122.7	114.8	107.5	99.3	91.3
LETO	[2-13C]glucose	6	0	27.1	65.6	105	134.3	151.1	162.6	167.3	168.4	159.1	149	147.7	140	132.3	124.8	116.2	104	91.8	86.2
OLETF	[3-13C]glucose	7	0	90.4	145.3	179.8	194.6	201.6	203.8	200.7	191.7	181.4	172.7	157.5	145.7	134.6	121.5	109.2	100.7	91.1	81.9
OLETF	[3-13C]glucose	7	0	105.6	169	217.6	236.9	245.2	243.2	236.7	225.6	212.7	195.5	179.4	163	150.1	137.7	124.8	113	102.7	92.4
OLETF	[3-13C]glucose	7	0	58.2	112.3	151	175.5	187.2	190.5	188	181.1	175.4	166.4	161.9	153.7	144.3	134.1	124	117.3	109.6	99.7
OLETF	[3-13C]glucose	7	0	116.3	169.9	206.1	222.3	227.8	222	213.4	203.1	191.7	172.1	166	152.3	138.1	123.2	108.3	99.6	88.9	81.5
LETO	[3-13C]glucose	7	0	119.2	193.9	228.8	242.6	238.5	193.5	185.7	169.4	144.3	130	114.9	100.9	89.6	81.1	57.4	55.7	50.3	46.3
LETO	[3-13C]glucose	7	0	116.6	182.7	237.1	265.8	279.4	278.5	273.6	257.9	238.6	217.4	199.4	181.4	159.8	143.7	129.7	116.5	103.6	95.2
LETO	[3-13C]glucose	7	0	103.5	176.8	226	246.4	253.4	250	240.7	218.7	203.2	187.8	168.7	152.5	140	123.5	113.2	103.5	91.1	82.9
LETO	[3-13C]glucose	7	0	121.5	181.8	226.4	243.9	229.1	225.2	213.8	193.4	168.5	153.4	138.5	124	101.8	89.4	72.1	68.8	61.6	59.3
OLETF	[1-13C]glucose	8	0	31.1	72.9	108.9	134.7	153.5	164.4	171.5	174.9	174.5	175.1	167.6	160	149.9	142.6	135.5	128.8	119.7	108.4
OLETF	[1-13C]glucose	8	0	21	54.6		114.7	132.6	144.6	154.4	160.2	159.4	158.4	152.9	151.4	142.6	135.8	129	120.6	111.2	105.8
OLETF	[1-13C]glucose	8	0	26.1	70.3	102	128.2	146.4	157.1	162.4	165	164.9	160.5	158.7	154.1	152	142.5	136.9	130.3	121.8	114.6
OLETF	[1-13C]glucose	8	0	30.4	72.4	102.7	128	147.2	157.3	165.2	169.4	170.4		163	158.5	154.4	147	136.8	128.5	122.2	114.2
LETO	[1-13C]glucose	8	0	33.1	87	122.9	152.8	171.3	183.7	187.8	185.2	157.5	154.7	150.7	137.4	110.7	105.6	98.8	92.1	72.1	74
LETO	[1-13C]glucose	8	0	50.1	102.9	140	169	186.5	200.7	202.9	206	197.8	186.1	182.7	173.3	164.2	153.9	142.4	132	122.9	113.3
LETO	[1-13C]glucose	8	0	76.5	144.5	174.7	187.4	184.3	191.2	184.2	176.2	151.5	147.8	143	133.8	125.2	114.9	109.6	101.4	91.4	86.8
LETO	[1-13C]glucose	8	0	32.8	86.6	117.6	149.1	170	188	193.2	192.7	196	189.7	184.2	179.3	169.8	155.8	150.4	138.3	131.6	121.5
OLETF	[2-13C]glucose	9	0	24.9	59.2	84.2	111.4	116.9	127	134	132.1	138.5	141	130.5	134.7	141.1	120.2	115.7	124.2	108.9	104.2
OLETF	[2-13C]glucose	9	0	15.7	54	93	118.8	136.3	142.5	166.1	158.1	180.1	170.2	161	170.9	175.6	145.2	140.2	149.8	117.4	116.2
OLETF	[2-13C]glucose	9	0	15.6	34.3	57.2	78.2	104.7	99.8	114.1	114.7	123.5	138	125.1	129.2	123.5	129.7	132.4	120.7	109.7	110.8
OLETF	[2-13C]glucose	9	0	22.7	53.4	81.7	102	135.6	120.5	136.2	126.8	136	142.3	126.6	139.2	119.1	122.7	112.7	140.3	104.8	100.3
LETO	[2-13C]glucose	9	0	38.9	79.4	115.4	150.9	191.3	177.5	175.9	153.2	172.7	172.2	148.1	175.3	124.2	113.9	100.3	120.1	86	81.7
LETO	[2-13C]glucose	9	0	43.4	88	143.1	175.7	231.7	209.7	199.9	181.3	214.6	198.9	168.2	178	155.4	153.5	134.8	121.3	145.7	106.1
LETO	[2-13C]glucose	9	0	42.6	74.8	107.3	130.7	164.5	152.7	158.5	156.3	193.1	178.4	156.3	138	139.2	141.2	149.5	109.6	104.6	107.6
LETO	[2-13C]glucose	9	0	34	64.8	106.9	144.1	184.1	179	197.9	201.2	181.5	179.4	171.2	157.2	163.5	175.3	107	153.3	109.5	96.1
OLETF	[3-13C]glucose	10	0	82.2	128.3	168.2	191.7	205.5	208.6	207.4	207.7	200.9	193.8	184.3	172.9	163	152.5	138.7	137.6	130	121.2
OLETF	[3-13C]glucose	10	0	65.5	127.8	175.2	200.8	214.5	220.1	219.4	215.6	205.2	197.3	187.9	176.5	164.5	153.4	144.4	133.1	121.6	114.3
OLETF	[3-13C]glucose	10	0	73.1	120.7	158.6	180.6	194.8	198.8	196.6	192.7	190.2	186.9	179.4	171.3	164.2	156.6	148.9	139.9	129	120.8
OLETF	[3-13C]glucose	10	0	94.5	150	194.5	218.9	230.9	237.2	232.8	231.6	223.1	215.7	206.3	195.5	181.5	169.5	156.3	146.7	134.1	125.9
LETO	[3-13C]glucose	10	0	92.9	151.5	188.8	209.4	216.4	197.6	212.5	211	201	183.9	169.5	153.2	127.2	113	97.5	92.8	84.8	76.4
LETO	[3-13C]glucose	10	0	63.9	134.8	183.5	212.1	228.8	237.4	237.7	234.9	227.6	216.5	204.9	193.1	179.2	165	152	140.2	132.1	121.1
LETO	[3-13C]glucose	10	0	99.8	159.1	196.1	221	232.1	235.5	235.5	227.7	217.6	206.3	190.9	179.1	165.7	152	140.5	129.8	120.4	109.6
LETO	[3-13C]glucose	10	0	117.2	175.3	218.4	241.4	252.5	252.8	246.8	235.9	227.9	212.4	194.7	178.5	165.7	152.1	139.3	128.5	118	106
OLETF	[1-13C]glucose	11	0	35.2	75.8	103	123.6	138.1	147.7	155.9	160.2	164.6	162.7	163.2	163.5	159.4	157.4	150.3	145.4	137.2	128.1
OLETF	[1-13C]glucose	11	0	31.6	73.2	110.8	143.7	168.7	181.7	193.3	196.6	198.6	199.2	191.8	190.3	183.8	171.9	164.8	155.7	145.7	133.9
OLETF	[1-13C]glucose	11	0	36.8	64.4	89.6	107.9	123.2	131.3	142	146.4	148.4	150.4	149.1	147.5	147.9	141.3	134.5	123.9	121	109
OLETF	[1-13C]glucose	11	0	47.7	87.7	116.4	135.8	148.4	158.1	165.2	166.6	166.5	166.8	164.9	161	169.5	149	141.1	134.1	126.1	119.2
LETO	[1-13C]glucose	11	0	55.2	124.2	178.2	220.2	244.8	246.6	257.6	257.7	247.3	216.1	206.3	192.6	160.6	138.3	127.2	112	98.7	87.5
LETO	[1-13C]glucose	11	0	52.3	115.4	158	194.1	219.5	236.2	228.2	245.4	238.3	231.5	204.3	188	162.2	151.6	130.2	119.6	101.1	94.1
LETO	[1-13C]glucose	11	0	48.5	96.3	132.2	158.9	180.1	191.7	198.9	201.6	202.1	196.2	193.6	191	176.8	165.4	156	144.7	138.2	129.2
LETO	[1-13C]glucose	11	0	32.9	72.2	103	123.9	139.9	147.7	155.3	149.1	144	136.7	129.5	118.3	108.1	100.3	81.3	75	66.7	65.9
OLETF	[2-13C]glucose	12	0	22.9	51.2	76.8	97.9	117.5	132.2	141.8	151.1	154.3	152.6	155.8	152.8	149.1	144.9	137	129.6	121.9	116.9
OLETF	[2-13C]glucose	12	0	29.8	70.3	111.7	126	140.4	140.5	145.1	146.3	139.5	138.1	130.1	122.7	114.6	114.7	108.5	96.1	90.6	86.7
OLETF	[2-13C]glucose	12	0	17.1	33.9	61.6	81.9	103.2	120.5	130.7	141.5	147.6	152.3	153.5	152.4	149.1	145.5	141.1	133.5	127.4	122.2
OLETF	[2-13C]glucose	12	0	28.2	62.9	93.8	113.6	130	139.8	144.6	146	149.1	151.4	148.9	146.7	143.4	141.1	133.3	127.3	119.2	111.7
LETO	[2-13C]glucose	12	0	25.7	67.2	137.8	165.4	180.9	188.8	175.9	168.1	156.2	137.8	125	108.1	103	89	87.1	87.6	71.9	65.6
LETO	[2-13C]glucose	12	0	26	73.7	111.4	142.5	164.4	178.5	185.4	189	187.8	187.5	181.6	177.1	168.1	161.7	148.3	141	127.6	120.9
LETO	[2-13C]glucose	12	0	28.1	71.7	99.9	154.2	170.6	177.2	182.4	177	174.9	169.5	164	154.2	144.7	135.5	122.8	118.5	106.9	102.3
LETO	[2-13C]glucose	12	0	42.5	88.8	127.5	158.8	183.9	193.5	194.7	190.9	184.8	172.8	165.8	144.5	140.6	120.6	110.3	100.2	94.2	87.2
OLETF	[3-13C]glucose	13	0	32.6	73.4	110.9	139.9	159.7	171	175.1	177	172.9	171.5	170.3	165.4	158.8	150.4	143.5	134.8	127.3	119.3
OLETF	[3-13C]glucose	13	0	60.4	124.3	172.3	201.7	226.5	243.4	249.5	246.8	243.5	239.1	233.7	223.3	211.8	201.4	187.1	175.6	165.5	152.4
OLETF	[3-13C]glucose	13	0	90.9	130.3	155.7	172.4	180.3	186	185.9	183	177.5	170.7	167.7	162.4	152	147.1	140	134.3	128.6	123.5
OLETF	[3-13C]glucose	13	0	115.9	149.7	175.7	192.8	202.1	206.7	207	205	198.7	193.8	191	184	174.8	166.5	157	146.7	138.1	130.6
LETO	[3-13C]glucose	13	0	144.7	255.2	285.1	339	334.7	316.8	258	205.5	190.8	154	125.9	104.4	92.4	77.1	67.2	58.3	52.1	45.7
LETO	[3-13C]glucose	13	0	147.9	218.9	266.9	272.3	276.9	252.2	190.1	195.1	163.6	135.2	121.8	106	93	81	71.5	53	59.3	47
LETO	[3-13C]glucose	13	0	79.3	141.4	196.4	222.1	244	256.5	261.8	261.4	258.9	251.6	239.8	227.4	217.8	200	186.4	172	162.4	147.3
LETO	[3-13C]glucose	13	0	147.6	213	259.8	280.2	287.7	279.1	268.5	252.5	227.5	206.5	182.2	159.7	141.6	122.8	106.8	96.9	86.6	76.1
OLETF	[1-13C]glucose	14	0	50	87.3	121.3	144.3	163.1	173.7	181.1	181.4	180.5	177.1	174.5	167.4	165.6	159.3	152.2	145.6	138.5	130.6
OLETF	[1-13C]glucose	14	0	35.7	69.2	94.6	113.5	123.5	135.5	139	142.9	141.1	141.6	138.1	136.1	131.3	126.9	122.5	117.6	113.9	111.9
OLETF	[1-13C]glucose	14	0	36.6	73	101.8	121.1	133.3	148.8	155.3	159.7	161.2	162.9	164	159.7	155.5	149.4	145.5	139.5	133.3	125.6
OLETF	[1-13C]glucose	14	0	37.3	67.9	97.6	122.2	139.4	155.1	163.3	170.2	173.5	176.9	179.8	175.7	171.4	169	161.6	155.7	150.4	141.8
LETO	[1-13C]glucose	14	0	18.8	38.4	55.3	72.6	85.6	97.6	103.7	112.6	104.3	116	112.2	105.2	112.6	97.6	89.8	91.8	81.8	79.9
LETO	[1-13C]glucose	14	0	37.6	88.3	144.1	181.2	201.5	211.5	215.3	209.1	198.9	176.1	174.7	148.4	145.2	124.7	113.6	98.2	92.9	86.8
LETO	[1-13C]glucose	14	0	51.8	105.4	141	172.8	192.4	203.9	213.8	222.4	216.5	208	195.3	187	177	161.5	151.1	141.7	130.5	121.7
LETO	[1-13C]glucose	14	0	53.5	115	155.2	182.8	201.8	212.4	208.2	224.3	216.3	187.7	185.5	175.7	165.1	147	139.8	131.4	121.6	113.2
OLETF	[2-13C]glucose	15	0	23.2	58.3	77.3	95.5	106	113.3	116.9	118.3	124.4	125.2	129.2	129.2	128.5	126.8	123.4	119.1	116.3	112.5
OLETF	[2-13C]glucose	15	0	10.5	45.4	69.9	99.9	117.8	138.3	149.3	157.8	166.3	168.7	168.5	168.1	164	159.2	156.2	150.5	144.6	137.8
OLETF	[2-13C]glucose	15	0	27.2	51.8	69.4	81.8	91.9	104.2	106.7	113.6	116.7	123.5	118.5	123.1	121.1	116.7	114	108.9	99.1	91.7
OLETF	[2-13C]glucose	15	0	17.8	49.1	76.4	96.3	114.1	127.2	133.4	139.3	142.3	146.9	149.6	150.3	148.4	146.9	143.9	139	135.4	130.4
LETO	[2-13C]glucose	15	0	36.7	104.3	159.2	213	214.9	203	191.3	176.5	156.4	146	129.2	111.6	102	86.9	72.4	66.3	60.4	61.6
LETO	[2-13C]glucose	15	0	46.2	99	139.1	168.2	185.5	182.7	172.5	151.3	161.1	132.8	117.7	110.1	100.1	87.4	74.4	74.4	64.2	58.1
LETO	[2-13C]glucose	15	0	28.9	70.4	99.6	129.9	154.9	170.6	182	190	195.2	196.5	195.9	191.1	188.3	182.9	176.1	169.8	161.2	152.9
LETO	[2-13C]glucose	15	0	29.4	78.9	114.5	143.6	174.8	188.7	192.7	194.3	191.4	180.4	172.2	156.5	147.3	133.9	117.7	107.5	96.5	86.4
OLETF	[3-13C]glucose	16	0	67.5	98.5	139.7	168.6	186.4	207.3	214.7	222.9	225.6	223.1	223.1	217.2	206.6	197.1	188.9	179	164	155.8
OLETF	[3-13C]glucose	16	0	74	117	152.6	169.8	183.7	192.8	201.2	202.6	199.4	194.3	189	180.3	173.4	166.4	157.2	150.5	141	133.7
OLETF	[3-13C]glucose	16	0	81.3	132.5	172	204.2	225.1	240.1	243.5	242.3	239.3	233.1	229.7	219.2	208.7	197.2	184.6	176.1	166.4	153.6
OLETF	[3-13C]glucose	16	0	120.8	167.4	205.8	227.8	239.6	248.4	246.8	240.3	233.9	222.5	220.2	207.3	193	184	171	160.7	151.4	140.2
LETO	[3-13C]glucose	16	0	90.5	177.2	226.6	257.6	256.7	265.6	258.4	241.2	227.1	197.6	175	144.5	123.6	111.7	99.6	83.9	74.6	65.4
LETO	[3-13C]glucose	16	0	67.3	147.6	209.5	248.7	265	289.4	286	276.8	263.1	228.9	198.5	168.7	146.7	130.9	127	105.8	85.5	76.2
LETO	[3-13C]glucose	16	0	133.4	184.5	211.5	232.6	247.7	254.3	242.3	241.4	223.2	208.2	189.4	174.5	156.5	141.4	131	123.2	106	96.7
LETO	[3-13C]glucose	16	0	141.9	235.1	283.5	307.4	311	314	305.3	280.2	257.3	237.7	210.2	194.3	177.4	163.5	161.9	140.2	109.2	100
OLETF	[1-13C]glucose	17	0	20.4	45.9	71.4	85.5	94.9	104	111.5	120.2	125.7	132.3	140.1	144.8	148.9	152.8	151.5	153.5	148.5	145.3
OLETF	[1-13C]glucose	17	0	25.3	63	99.9	127.8	152	168.2	182	188.9	199	202.6	203.8	202.2	195.4	192	185.1	179.5	172.8	163.1
OLETF	[1-13C]glucose	17	0	13.7	31.9	89.7	118.7	145.1	157.2	171.5	161.9	165.8	165.8	158.8	157.6	146.5	139.2	136.1	125.7	119.7	111.9
OLETF	[1-13C]glucose	17	0	49.9	86.7	122.2	144.2	163.7	174.5	181.4	182.1	183.2	179.7	177.2	172.9	167.1	159.1	152.2	147.4	137.6	132
LETO	[1-13C]glucose	17	0	35.3	85.7	137.8	173.8	198.8	211.7	220.9	206.7	188.5	184.1	166.7	150.6	136.9	132.3	126.7	112.4	100.7	83.8
LETO	[1-13C]glucose	17	0	45.3	99.7	152.1	183.6	205.9	203.3	211	200.4	186	164.7	153.6	125.5	128.1	111.1	117.4	98.3	99.6	76.1
LETO	[1-13C]glucose	17	0	59.7	119.3	165	190.9	211.7	225.4	231.8	231.7	229.7	221.5	219	209.5	202.8	190.7	179.4	172.5	160	151.6
LETO	[1-13C]glucose	17	0	57.5	114.2	152.7	183.1	201.4	208.6	207.9	204.7	197.2	187.6	181.7	167.4	156.3	138.5	128.5	118.1	111.1	106.2
OLETF	[2-13C]glucose	18	0	36.6	90.4	109.3	128.4	146.7	156.2	158.6	159	155.1	153.9	152.8	150.9	144.5	144.5	140.2	131.6	125.2	121.3
OLETF	[2-13C]glucose	18	0	41.7	86	117.4	142.5	154.5	161.4	164.4	167.4	167.6	164.8	162.9	159.6	154.1	150.8	145.1	137.8	130	123.1
OLETF	[2-13C]glucose	18	0	25.6	62.5	96.4	128.6	146.3	162.5	171.4	177.7	181.5	182	182.8	181	173.9	166.1	161.9	153.5	145.6	137.2
OLETF	[2-13C]glucose	18	0	32.2	63.4	84.6	112.5	129.8	144.1	155.1	162.2	166.4	169.9	167.2	170.3	167	162.1	158.7	151.3	141.7	135.8
LETO	[2-13C]glucose	18	0	23.2	72.3	109.2	138.2	154.7	162.7	162.3	164	150.3	139.9	133	122.2	105.3	97.3	96.3	82.7	76.1	72.3
LETO	[2-13C]glucose	18	0	63.4	120.9	162.5	188.7	199.2	208.9	205	196	183.7	175.4	172.5	150.9	124.4	119.1	109.8	94.4	83.8	75.9
LETO	[2-13C]glucose	18	0	35.6	81.2	121.4	149.9	172.2	178	187.1	180.7	168.8	154.1	157.2	137.1	126.1	118.5	96.8	84.3	79.7	71
LETO	[2-13C]glucose	18	0	51.5	107.4	157.7	190.2	230.2	228.2	226.6	213.6	201.1	183.9	170.8	162	147.2	138	122.5	113.4	101.5	92.1
OLETF	[3-13C]glucose	19	0	86.5	124.9	150	166.7	180.7	188.1	196.8	194.7	200	206.8	216.1	214.6	211.3	201.3	189	180.6	173.2	162.3
OLETF	[3-13C]glucose	19	0	83.8	134.1	175.5	201.7	219.7	232.5	240.7	243.8	243.7	239.9	238.5	233.3	225.7	219.1	207.9	199	186	177.5
OLETF	[3-13C]glucose	19	0	54.9	92.5	120.1	167.6	195.5	213.2	242.9	245.8	245.2	244.8	235.6	226.4	210.2	193.8	172	161.1	150.5	141.8
OLETF	[3-13C]glucose	19	0	122.9	161.8	189.4	211.2	223.5	231.4	232.9	234	229.5	222.8	221.5	211.1	199.4	191.4	184.2	172.9	163.5	151.2
LETO	[3-13C]glucose	19	0	119.6	216.9	278.7	306.2	309.2	317.4	297.7	268.7	198.3	190.7	177.8	146.1	133.8	114.4	108.1	97.7	85	76.4
LETO	[3-13C]glucose	19	0	140.5	216	269.1	299.6	311.8	285.8	256.4	233.3	190.6	171.6	149.9	114.6	101.6	91.3	81.9	75.5	67.1	61
LETO	[3-13C]glucose	19	0	145.3	234	270.9	307.7	320.3	320.3	310.5	294.3	280.9	259.8	247.8	229.8	210.9	197.3	182.4	169.2	155.6	143.6
LETO	[3-13C]glucose	19	0	139.3	214.2	253.4	271.9	280.8	277	272.2	267.9	249.1	225	205.2	181.8	158.6	125.6	119.3	106.4	93.7	85.9
OLETF	[1-13C]glucose	20	0	17.8	46.6	78.3	107.1	131.7	152.2	170.7	182.8	189.9	192.7	194.6	190.5	187.1	184	178.5	170.5	160.2	153.1
OLETF	[1-13C]glucose	20	0	25.1	55.9	84.4	108.3	130.2	143.4	154.5	161.9	167.6	169.5	173.5	171.2	168.6	163.8	160.8	157.3	151.9	147.5
OLETF	[1-13C]glucose	20	0	30.5	76.3	113	150.6	186	205.1	220.2	225.7	246	235	229.3	224.2	216	202.1	195.3	183.5	172.3	164.3
OLETF	[1-13C]glucose	20	0	55.4	102.5	135.8	158.5	181.6	192.3	201.6	203.7	206	200.6	194.1	190.6	182.8	173.9	166	160.2	148.6	140.5
LETO	[1-13C]glucose	20	0	48.8	96.5	133.9	166.6	195.2	203.6	207.6	204.7	200.3	194.4	184.3	168	150.1	134.7	120.8	117.9	110	95.4
LETO	[1-13C]glucose	20	0	35.4	132.2	186.3	213.3	220	223.8	223.2	215.5	200	178.6	169.4	155.3	127.6	121.4	112.6	102.4	105	93.6
LETO	[1-13C]glucose	20	0	47.4	102.3	146.8	183.1	212.8	218	214.2	199.8	197.2	177	160.6	138.1	122.5	117.1	120.9	112.3	94.4	80
LETO	[1-13C]glucose	20	0	49.6	104.9	158.3	192	212.6	222.1	216.1	210.9	210.5	195.8	186.5	174.9	153	141.8	131.7	122.3	101.5	87.3
OLETF	[2-13C]glucose	21	0	28.2	54	77.7	94.8	107	112.3	120.9	128.4	130.3	134.5	139.3	142.3	144.8	144.7	145	143.9	145.2	140.9
OLETF	[2-13C]glucose	21	0	25.3	60.2	90.9	117.7	133.3	141.8	148.2	155	158.7	160.9	164.6	163.3	160.1	156.1	150.5	145.4	140.4	135.9
OLETF	[2-13C]glucose	21	0	24.2	52.7	91.8	121.5	142.7	159.1	177.7	193.6	199.1	193.9	190.6	179.8	171.5	163.6	152.5	139.6	132.2	124.5
OLETF	[2-13C]glucose	21	0	31.8	66.1	93.7	117.9	133.3	150.1	148.5	150.7	150.8	148.1	144.2	164	160.6	148.6	131.4	128.9	123.3	115.6
LETO	[2-13C]glucose	21	0	37	93.9	138.9	170.9	192.6	229	223.4	214.8	186.6	143	135.2	133.4	126.4	104.6	88.6	64.9	73.1	67.8
LETO	[2-13C]glucose	21	0	14.3	37.5	63.8	93.7	106.1	129.1	142.1	148.8	149.2	151.9	139.2	135.7	138.4	127.6	127.8	123.3		98.2
LETO	[2-13C]glucose	21	0	34.9	82.8	115.2	139	163.2	177.9	185.7	193	193.9	194.1	192.5	188.8	182	175.6	171.7	167.7	161.5	157
LETO	[2-13C]glucose	21	0	22.4	78.1	112	135.5	156.1	174.1	184.9	190.1	189.9	223.5	173.9	165.4	157.1	146.4	135.6	125.4	108.5	110.1
OLETF	[3-13C]glucose	22	0	126.7	169.5	190.9	213.6	219.5	217.6	212.2	206.2	201.1	196.3	189.4	183.8	177.7	173.7	166.7	158.9	150.9	144.7
OLETF	[3-13C]glucose	22	0	114.7	186.5	233.7	253.8	257.1	253.5	247.8	238.3	230.1	219.2	210.6	200.9	190.6	179.8	167.5	159.8	151	141.4
OLETF	[3-13C]glucose	22	0	75.9	157.3	195.9	245	267.8	280.5	283.1	287.4	285.2	278.6	274.9	264.6	255.4	248.5	235	221.6	207.8	196.7
OLETF	[3-13C]glucose	22	0	112.7	155.5	190.2	212.1	227	235.5	241.9	245.1	246.9	242.3	232	230.2	217.7	209.6	199.5	188.3	178.4	165.2
LETO	[3-13C]glucose	22	0	90.7	167.7	209.5	236.7	249.5	254.3	242.3	223.9	204.1	193.2	165	148.2	134	129.2	111.1	89.7	85.3	78.4
LETO	[3-13C]glucose	22	0	132.1	202.6	282.3	293.6	259.6	279.4	247	228.9	188.3	187.9	175.3	154	131.2	122.8	107	89.5	75.6	64.3
LETO	[3-13C]glucose	22	0	163.8	230.9	261.7	262.9	276	256.7	230.6	201.7	184.8	188.7	174.1	149.5	131.6	113.6	95.6	78.3	68.4	55.5
LETO	[3-13C]glucose	22	0	151.3	321.7	320.4	318.3	301.1	293.2	278.3	243.1	206.8	180	164.4	123.9	119.8	108	92.5	75.9	68	61.4
OLETF	[1-13C]glucose	23	0	35.1	62	88.1	109.9	126.3	137	162.6	187	181.9	170.8	168.1	161.8	153.9	150.6	130.9	126.3	110.6	109.1
OLETF	[1-13C]glucose	23	0	45.4	84.5	114.8	141.4	162	176.8	186	192.7	196.6	197.5	197.9	195.7	191.9	185.7	181	175.6	167.8	158.8
OLETF	[1-13C]glucose	23	0	52.7	92.2	122.9	148.3	169.1	185.3	191.3	195.9	196.7	193.5	190.5	181.4	175.6	165.2	160.2	144.5	136.5	132.2
OLETF	[1-13C]glucose	23	0	36.5	78	116.2	142.6	171.5	185	192	200.1	203.8	199.2	188.9	178.9	173.4	169	158.2	150.8	138.8	128.5
LETO	[1-13C]glucose	23	0	35.7	87.5	123.8	156.1	172.2	194.1	209.4	211.3	213.6	203.9	187.5	176.2	161.7	145.2	137.6	136.5	113.5	103.3
LETO	[1-13C]glucose	23	0	46.3	117	176.7	206.7	211.8	219.6	204	193	179.3	174	148.3	132.1	120.5	104.1	88.5	80.3	76.3	75.8
LETO	[1-13C]glucose	23	0	60.7	107.6	140.1	195.1	219	228.6	230.1	226.9	217.9	202.9	179.8	173.5	163.4	152.9	147.1	127.5	114.5	114.8
LETO	[1-13C]glucose	23	0	55.7	113.9	148.8	182.5	207.3	217	232	231.2	224.5	204.4	185.4	168.2	157.9	135.7	125.4	112.7	105.2	98.6
OLETF	[2-13C]glucose	24	0	28.4	54.6	90.5	117.7	133.8	143.8	147.4	150.2	148.8	148.3	147.7	144.5	143.1	139.6	134.2	133.9	127.9	124.9
OLETF	[2-13C]glucose	24	0	33.2	71.9	108.7	137.6	156	170.2	177.1	178	175.9	174.2	171.78	166.9	163.2	156.9	151.3	144.3	138.1	130.6
OLETF	[2-13C]glucose	24	0	20.8	54.1	88.6	119.3	143.8	161.1	174.4	183.7	191.4	196.5	198.9	201.7	202.4	199.7	196.4	189.4	186.4	178.5
OLETF	[2-13C]glucose	24	0	26.8	54.5	81.6	106.5	132	152.4	166.3	177.3	183	188	192.1	189.2	187.1	180.3	177.3	168.7	164.1	157.1
LETO	[2-13C]glucose	24	0	32.4	87.6	139.6	172.8	189.1	222.1	217.7	212.4	186.4	175	158	144.4	134.6	118.2	102.7	96.6	89	82.9
LETO	[2-13C]glucose	24	0	42.7	144.4	169.8	187.7	202.8	214.1	208.8	229.4	155.2	145.7	132.3	126.9	108.3	92.9	85.4	78	67.6	63.5
LETO	[2-13C]glucose	24	0	48.2	129.7	176.4	196.2	218.4	211.5	203.9	189.8	171.5	173.1	162.7	147.9	130.1	115.5	101.8	85	84.8	79.4
LETO	[2-13C]glucose	24	0	36	113.1	174.4	216.2	232.6	226.4	214.1	203.8	211.6	179.3	169.8	145.9	138	119.4	105.1	90.9	84.7	73.5
OLETF	[3-13C]glucose	25	0	59.6	93.5	137.7	175.5	201.4	233.3	244.4	232.2	248.8	237	223.4	202	191.1	172.4	161.2	143.5	140.9	109
OLETF	[3-13C]glucose	25	0	46.1	96	146.4	193.1	225.9	251.8	266.8	274	277.2	274.2	265	257.6	244.1	229.9	215.9	202.3	186.3	171.2
OLETF	[3-13C]glucose	25	0	72.8	145.6	179	213.2	243.3	266.4	274	266.4	268.6	248.1	231.3	215.3	199.3	178.8	164	151.3	144.1	134.6
OLETF	[3-13C]glucose	25	0	108	153	186.8	211.1	221.1	239.9	242	235.8	228.6	219.9	206.3	195.3	181	156.8	150.4	143.1	132.3	119.1
LETO	[3-13C]glucose	25	0	142.3	215.3	262.6	293.3	296.8	270.8	239.6	237.2	201.1	183.6	147.7	120.7	88.3	93.5	59.7	58.4	67.4	46.2
LETO	[3-13C]glucose	25	0	137.1	200.9	249.7	266.4	276.2	276.5	219.5	228.1	199.1	174.1	151.8	136.6	107.5	99.8	86.5	74.3	63.6	58.9
LETO	[3-13C]glucose	25	0	124.2	200.2	245.8	286.2	278.3	334.2	290.6	256.2	220.5	205	183	157.7	131.3	115.3	94	80.5	67.7	60.3
LETO	[3-13C]glucose	25	0	115.2	200.6	270.3	294.4	246.5	254	279.9	235.7	221.2	181.1	159	136.9	117.3	97.7	85.2	75.4	67.1	56.5
