# Supplementary material for: Investigation of Metabolism of Exogenous Glucose at the Early Stage and Onset of Diabetes Mellitus in Otsuka Long-Evans Tokushima Fatty Rats Using [1, 2, 3-13C]Glucose Breath Tests
Source: PLoS One. 2016 Aug 2;11(8):e0160177. doi: 10.1371/journal.pone.0160177 (PMC4970713; doi:10.1371/journal.pone.0160177)
Supplement: S2 Dataset — (CSV) [file pone.0160177.s003.csv]

Rat	Weeks	Plasma glucose (mg/dl)
OLETF	5
OLETF	5
OLETF	5
OLETF	5
LETO	5
LETO	5
LETO	5
LETO	5
OLETF	6
OLETF	6
OLETF	6
OLETF	6
LETO	6
LETO	6
LETO	6
LETO	6
OLETF	7
OLETF	7
OLETF	7
OLETF	7
LETO	7
LETO	7
LETO	7
LETO	7
OLETF	8	95
OLETF	8
OLETF	8	79
OLETF	8	80
LETO	8	70
LETO	8	66
LETO	8	71
LETO	8	68
OLETF	9	64
OLETF	9	83
OLETF	9	51
OLETF	9	84
LETO	9	61
LETO	9	61
LETO	9	81
LETO	9	90
OLETF	10	123
OLETF	10	97
OLETF	10	77
OLETF	10	71
LETO	10	39
LETO	10	79
LETO	10	68
LETO	10	73
OLETF	11	104
OLETF	11	78
OLETF	11	113
OLETF	11	79
LETO	11	77
LETO	11	62
LETO	11	77
LETO	11	74
OLETF	12	131
OLETF	12	87
OLETF	12	86
OLETF	12	81
LETO	12	84
LETO	12	75
LETO	12	99
LETO	12	89
OLETF	13	103
OLETF	13	70
OLETF	13	99
OLETF	13	90
LETO	13	70
LETO	13	62
LETO	13	76
LETO	13	66
OLETF	14	101
OLETF	14	72
OLETF	14	74
OLETF	14	88
LETO	14	80
LETO	14	65
LETO	14	71
LETO	14	88
OLETF	15	120
OLETF	15	98
OLETF	15	152
OLETF	15	64
LETO	15	59
LETO	15	65
LETO	15	73
LETO	15	81
OLETF	16	103
OLETF	16	134
OLETF	16	88
OLETF	16	102
LETO	16	78
LETO	16	81
LETO	16	85
LETO	16	77
OLETF	17	105
OLETF	17	102
OLETF	17	134
OLETF	17	124
LETO	17	67
LETO	17	86
LETO	17	73
LETO	17	79
OLETF	18	102
OLETF	18	189
OLETF	18	90
OLETF	18	103
LETO	18	75
LETO	18	72
LETO	18	76
LETO	18	68
OLETF	19	123
OLETF	19	108
OLETF	19
OLETF	19	106
LETO	19	77
LETO	19	69
LETO	19	78
LETO	19	85
OLETF	20
OLETF	20
OLETF	20
OLETF	20
LETO	20	78
LETO	20	71
LETO	20	82
LETO	20	82
OLETF	21	116
OLETF	21	137
OLETF	21
OLETF	21
LETO	21	65
LETO	21	72
LETO	21	78
LETO	21	68
OLETF	22
OLETF	22
OLETF	22
OLETF	22
LETO	22	83
LETO	22	66
LETO	22	86
LETO	22	61
OLETF	23
OLETF	23
OLETF	23
OLETF	23
LETO	23
LETO	23
LETO	23
LETO	23
OLETF	24	106
OLETF	24	101
OLETF	24	85
OLETF	24	90
LETO	24	70
LETO	24	69
LETO	24	66
LETO	24	63
OLETF	25	126
OLETF	25	145
OLETF	25	106
OLETF	25	107
LETO	25	79
LETO	25	63
LETO	25	66
LETO	25	68
